# Supplementary material for: Mesostructured Fibrils Exfoliated in Deep Eutectic Solvent as Building Blocks of Collagen Membranes
Source: Polymers (Basel). 2023 Oct 6;15(19):4008. doi: 10.3390/polym15194008 (PMC10574992; doi:10.3390/polym15194008)
Supplement: Supplementary file 1 [file polymers-15-04008-s001.zip]

Archive with 1 entries (1 files):
- polymers-2617479-supplementary.pdf
